# Supplementary material for: Periodontitis and Oral Pathogens in Colorectal Cancer: A Systematic Review, Meta-Analysis, and Trial Sequential Analysis
Source: Dent J (Basel). 2025 Dec 12;13(12):595. doi: 10.3390/dj13120595 (PMC12731773; doi:10.3390/dj13120595)
Supplement: Supplementary file 1 [file dentistry-13-00595-s001.zip]

Archive with 1 entries (1 files):
- dentistry-3959658-supplementary.pdf
